# Supplementary material for: Disparities in Smokefree and Vapefree Home Rules and Smokefree Policy Attitudes Based on Housing Type and Cigarette Smoking Status, United States, 2019
Source: Int J Environ Res Public Health. 2023 Jul 13;20(14):6356. doi: 10.3390/ijerph20146356 (PMC10379655; doi:10.3390/ijerph20146356)
Supplement: Supplementary file 1 [file ijerph-20-06356-s001.zip]

Archive with 1 entries (1 files):
- ijerph-2339340-supplementary.pdf
